# Supplementary material for: Childhood Cancer Incidence and Survival in South Australia and the Northern Territory, 1990–2017, with Emphasis on Indigenous Peoples
Source: Cancers (Basel). 2024 May 29;16(11):2057. doi: 10.3390/cancers16112057 (PMC11171054; doi:10.3390/cancers16112057)
Supplement: Supplementary file 1 [file cancers-16-02057-s001.zip]

Archive with 1 entries (1 files):
- cancers-3024659-supplementary.pdf
